# Supplementary material for: The initial report of prospective study for maternal and fetal outcomes to investigate the safety of multifetal pregnancy reduction in Japan
Source: J Obstet Gynaecol Res. 2025 Oct 1;51(10):e70072. doi: 10.1111/jog.70072 (PMC12487742; doi:10.1111/jog.70072)
Supplement: Supplementary file 1 — TABLE S1: The raw data of the study. [file JOG-51-0-s001.xlsx]

## Sheet: Backgrounds
							Ovulation induction								ART
Case No.	Age	Height(m)	Non-pregnant weight(kg)	Non-pregnant BMI	Parity	Method of conception	Use of medication	Clomifene Citrate	Letrozole	Cyclofenil	rFHS/HMG	hCG agent	GnRH agonists/antagonist	Others	Number of embryos	Number of blastocysts
1	32	1.48	50	22.8269	1	NC	0	0	0	0	0	0	0	0
2	26	1.61	80	30.863	0	TI	1	1	0	0	1	1	0	0
3	28	1.61	43.5	16.7818	0	NC	0	0	0	0	0	0	0	0
4	40	1.56	57	23.4221	0	ET	0	0	0	0	0	0	0	0	0	2
5	30	1.57	48	19.4734	0	AIH	1	1	0	0	0	0	1	0
6	38	1.68	68	24.093	0	ET	0	0	0	0	0	0	0	0	1	1
7	37	1.54	45	18.9745	1	ET	0	0	0	0	0	0	0	0	1	2
8	28	1.53	45	19.2234	0	AIH	1	1	0	0	0	1	0	0
9	25	1.6	65	25.3906	0	TI	1	0	1	0	1	1	0	0
10	31	1.53	47	20.0777	1	TI	1	0	0	0	0	1	0	0
Median	30.5			21.4523
Max	40			30.863
Min	25			16.7818

## Sheet: Preoperative exam 1
Supplementary table
Preoperative examinations 1
						Vaginal examination findings			Urinalysis		Blood counts
Case No.	Weight at admission(kg)	sBP	dBP	Degree of edema	General condition (ASA classification）	Cervical length(mm)	ROM	Vaginal bleeding	Urine protein	Urine suger	WBC (x10^3/μl)	Neutrophil fraction ratio(%)	RBC (x10^6/μl)	Hb(g/dl)	Ht(%)	Plt (x10^3/μl)	HBs antigen	HCV antibody	HIV antibody
1	50.8	86	46	-	2	60.4	-	-	-	+	8.94	87.6	4.29	10.1	33.3	190	-	-	-
2	82.1	121	62	-	1	67.4	-	-	-	2+	11.03	69.7	3.94	11.4	34.2	256	-	-	-
3	47	104	70	-	1	68.9	-	-	±	-	9.65	79.5	3.72	11.1	33	208	-	-	-
4	52.9	129	83	-	1	43.5	-	-	±	-	10.13	66.4	4.56	14.5	41.6	322	-	-	-
5	49.7	96	61	-	1	42.5	-	-	±	-	7.42	80.5	3.08	9.5	28.6	236	-	-	-
6	67.6	110	70	-	1	39.1	-	-	±	-	7.67	69.2	4.07	12.1	36	229	-	-	-
7	46.7	113	70	-	1	46	-	-	-	+	10.09	78	4.61	12.5	37.2	272	-	-	-
8	47	102	67	-	1	57.3	-	-	±	-	7.19	71.6	3	9.5	27.6	188	-	-	-
9	53.3	129	75	a little	1	29.2	-	-	±	-	6.7	-	3.48	10.8	31	211	-	-	-
10	49.2	102	59	-	1	53.3	-	-	-	-	8.75	78.8	3.4	10.5	31.5	272	-	-	-
Median						49.65					8.845	78	3.83	10.95	33.15	232.5
Max						68.9					11.03	87.6	4.61	14.5	41.6	322
Min						29.2					6.7	66.4	3	9.5	27.6	188

## Sheet: Preoperative exam 2
Supplementary table
Preoperative examinations 2
	Ultrasound findings		FHB(bpm)				CRL(mm)				BPD(mm/SD)				Findings suspicious for abnormal pregnancy			STAI-JYZ						CES-D		Maternal safety assessment
Case No.	Number of fetuses	Diagnosis of chorionicity and amnioticity	Fetus A	Fetus B	Fetus C	Fetus D	Fetus A	Fetus B	Fetus C	Fetus D	Fetus A	Fetus B	Fetus C	Fetus D	SCH	Intrauterine infection	Threatened miscarriage	Y-1 P scores	Y-1 A scores	State anxiety （total scores）	Y-2 P scores	Y-2 A scores	Trait anxiety （total scores）	Scores	≧16	ROM	SCH	Threatened miscarriage	Intrauterine infection
1	2	DD	161	157			65	63.7							-	-	-	25	36	61	22	30	52	17	1	-	-	-	-
2	4	QQ	167	168	180	166	55.2	50.6	53.3	53.5					-	-	-	22	33	55	17	21	38	12	0	-	-	-	-
3	3	DT	163	163	162		71.6	67.8	71.6						-	-	-	23	40	63	30	26	56	31	1	-	-	-	-
4	3	DT	167	176	174		47.9	46.9	46.2						-	-	-	12	28	40	19	20	39	14	0	-	-	-	-
5	4	QQ	164	159	167	150	45	47.1	44.3	50.7					-	-	-	17	20	37	17	20	37	21	1	-	-	-	-
6	3	DT	167	165	164		85.3	77	78.1						-	-	-	22	29	51	22	27	49	21	1	-	-	-	-
7	3	TT	160	165	153		69.6	65.2	65.3		20.7/-0.6	23.1/0.4	23.1/0.4		-	-	-	16	37	53	18	25	43	19	1	-	-	-	-
8	3	TT	167	162	164		61.3	60.8	60.4		21.7/0.2	22.4/0.5	22.5/0.4		-	-	-	11	26	37	17	19	36	6	0	-	-	-	-
9	3	TT(Vanishing quadruplets)	158	157	163		59	60.8	64.8		20.9	21.6/0.3	21.0/0.1		-	-	-	15	34	49	19	16	35	30	1	-	-	-	-
10	3	TT	171	162	165		56.4	62.6	66		19.4/-0.2	18.7/-0.5	19.0/-0.3		-	-	-	13	27	40	13	13	26	6	0	-	-	-	-
																			Median	50			38.5	18	6
																			Max	63			56	31
																			Min	37			26	6

## Sheet: Operation details
Supplementary table
Operation details
	Gestational age of operation		Anesthesia details			Operation details
Case No.	Weeks	Days	Anesthesia methods	Drugs	Total anesthesia time (min)	Total operation time (min)	Concentration of KCl	Amount of KCl used (ml)	Total amount of KCl used (mEq)	Number of fetuses	Total amount of KCl used (mEq/ fetus)	Reverse bleeding	Completion
1-1	13	1	Intravenous anesthesia	Diazepam 10mg Ketamine Hydrochloride40mg 1% Propofol 50mg	48	16	1meq/ml	1	1	1	1	Yes	Yes
1-2	13	2	Intravenous anesthesia	1% Propofol 130mg	33	22	1meq/ml	1	1	1	1	No	Yes
2	12	1	Intravenous anesthesia	Ketamine Hydrochloride40mg 1% Propofol 300mg	56	29	0.15	1/1	2/2	2	2	Yes / Yes	Yes
3	13	0	Intravenous anesthesia	1% Propofol 260mg	34	8	0.15	1	2	1	2	Yes	Yes
4	11	4	Intravenous anesthesia	1% Propofol 200mg	33	9	0.15	1	2	1	2	Yes	Yes
5	11	1	Intravenous anesthesia	1% Propofol 350mg	64	30	0.15	1/1	2/2	2	2	Yes / No	Yes
6	13	3	Intravenous anesthesia	1% Propofol 530mg	61	41	0.15	1	1	1	1	No	Yes
7	13	0	Intravenous anesthesia	1% Propofol 310mg	96	83	1meq/ml	4	4	1	4	Yes	Yes
8	12	5	Intravenous anesthesia	1% Propofol 30mg	31	16	1meq/ml	1.5	1.5	1	1.5	No	Yes
9	12	4	Intravenous anesthesia	Diazepam 5mg 1% Propofol 240mg	28	10	1meq/ml	1	1	1	1	No	Yes
10	12	2	Intravenous anesthesia	1% Propofol 180mg	24	11	1meq/ml	1	1	1	1	No	Yes
				Median	34	16					1.5
				Max	96	83					4
				Min	24	8					1

## Sheet: Discharge exam
Supplementary table
Discharge examinations
		Maternal Safety Assessment						Fetal Safety Assessment
Case No.	Completion	Vaginal bleeding	SCH	Intrauterine infection	ROM	Threatened miscarriage	Maternal death	IUFD of non-targeted fetuses	Comprehensive evaluation (Any adverse events)
1	Yes	-	-	-	-	-	-	-	No
2	Yes	-	-	-	-	-	-	-	No
3	Yes	-	-	-	-	-	-	-	No
4	Yes	-	-	-	-	-	-	-	No
5	Yes	-	-	-	-	-	-	-	No
6	Yes	-	-	-	-	-	-	-	No
7	Yes	-	-	-	-	-	-	-	No
8	Yes	-	-	-	-	-	-	-	No
9	Yes	-	-	-	-	-	-	-	No
10	Yes	-	-	-	-	-	-	-	No

## Sheet: 1 week after exam
Supplementary table
One week after examinations
				STAI-JYZ						CES-D		Maternal Safety Assessment						Fetal Safety Assessment
Case No.	Cervical length(mm)	Number of viable fetuses	Survival of non-targeted fetuses	Y-1 P scores	Y-1 A scores	State anxiety （total scores）	Y-2 P scores	Y-2 A scores	Trait anxiety （total scores）	Scores	≧16	Vaginal bleeding	SCH	Intrauterine infection	ROM	Threatened miscarriage	Maternal death	IUFD of non-targeted fetuses	Comprehensive evaluation (Any adverse events)	Discontinuation of research
1	46.2	1	Survival of all	25	32	57	20	27	47	21	1	-	-	-	-	-	-	-	No	No
2	45	2	Survival of all	11	29	40	17	17	34	16	1	-	-	-	-	-	-	-	No	No
3	33	2	Survival of all	17	30	47	24	29	53	21	1	-	-	-	-	-	-	-	No	No
4	52.7	0	Death of all	11	23	34	18	21	39	8	0	-	-	-	-	-	-	+	Yes	No
5	53.5	2	Survival of all	19	12	31	16	18	34	14	0	-	-	-	-	-	-	-	No	No
6	49.4	2	Survival of all	17	29	46	17	25	42	16	1	-	-	-	-	-	-	-	No	No
7	48.1	2	Survival of all	15	30	45	20	28	48	16	1	-	-	-	-	-	-	-	No	No
8	60.3	2	Survival of all	15	16	31	17	19	36	8	0	-	-	-	-	-	-	-	No	No
9	36.4	2	Survival of all	13	30	43	22	20	42	20	1	-	-	-	-	-	-	-	No	No
10	59.9	2	Survival of all	14	11	25	10	15	25	3	0	+	-	-	-	-	-	-	Yes	No
Median	48.75					41.5			40.5	16	6
Max	60.3					57			53	21
Min	33					25			25	3
